# Supplementary material for: Genomic Epidemiology and Heterogeneity of SRLV in Italy from 1998 to 2019
Source: Viruses. 2021 Nov 23;13(12):2338. doi: 10.3390/v13122338 (PMC8706641; doi:10.3390/v13122338)
Supplement: Supplementary file 1 [file viruses-13-02338-s001.zip]

Archive with 1 entries (1 files):
- viruses-1448782-supplementary.pdf
